# Supplementary material for: Evidence of Reduced Virulence and Increased Colonization Among Pneumococcal Isolates of Serotype 3 Clade II Lineage in Mice
Source: J Infect Dis. 2024 Jan 29;230(1):e182–8. doi: 10.1093/infdis/jiae038 (PMC11272092; doi:10.1093/infdis/jiae038)
Supplement: jiae038_Supplementary_Data [file jiae038_supplementary_data.zip]

Archive with 4 entries (4 files):
- SupplementalData_SurfaceAntigens.txt
- SupplementaryFigure1.tif
- SupplementaryTable1_FV.docx
- Supplementary_Figure_1_legend.docx
